# Supplementary material for: Molecular insights into electroreceptor ribbon synapses from differential gene expression in sturgeon lateral line organs
Source: J Anat. 2025 Nov 21;248(5):784–805. doi: 10.1111/joa.70061 (PMC13069148; doi:10.1111/joa.70061)
Supplement: Supplementary file 2 — Table S1. [file JOA-248-784-s001.xlsx]

## Sheet: Suppl Table S1
Gene	Type	Forward primer	Reverse primer	GenBank accession of top match	Nucleotide range targeted by riboprobe	Chromosomal location of targeted ohnolog	Riboprobe % identity with targeted ohnolog	Annotation of the targeted ohnolog	Chromosomal location of second ohnolog (if present)	Riboprobe % identity with second ohnolog (if present)	Annotation of second ohnolog (if present)	Comments
Apba1	synthetic gene fragment	n/a	n/a	XM_058996596.1	1423-2275	2	97.75	amyloid-beta a4 precursor protein-binding family a member 1-like	1	94.4	amyloid-beta a4 precursor protein-binding family a member 1	Riboprobe is based on a chimeric transcript. GenBank accession of the synthetic gene fragment used for its synthesis is PX310280.
Cbln18	cloned	CAGCTGGACTCAACATTGCT	AGCCTCACGTACACCTGGTC	XM_059009883.1	366-695	39	99.55	cerebellin-3	n/a	n/a	n/a
Dscaml1	synthetic gene fragment	n/a	n/a	XM_059010180.1	1159-1908	40	100	cell adhesion molecule dscaml1	39	58.6	cell adhesion molecule dscaml1-like	Riboprobe % identity with both Dscam ohnologs is 70.74 %
Dscam probe 1	synthetic gene fragment	n/a	n/a	XM_059028101.1	927-1726	8	100	cell adhesion molecule dscam	9	100	cell adhesion molecule dscam	Both ohnologs are equally targeted.
Dscam probe 2	synthetic gene fragment	n/a	n/a	XM_059028101.1	6102-6901	8	100	cell adhesion molecule dscam	9	99.1	cell adhesion molecule dscam
Nrxn3	cloned	ACTCGTGCACCCTTCATCACCC	AACAGCGCCATTTGTCTGTGCT	XM_058991725.1	4880-5673	18	100	neurexin-3	15	99.87	neurexin-3	42 transcript variants are available (X1-42). X1-18,35-38 shared the joint highest 'Per. Indent' and 'Query Cover' similarities with the probe sequence. Therefore, X1 is detailed.
Otof probe 1	synthetic gene fragment	n/a	n/a	XM_059023685.1	289-979	5	98.71	otoferlin-like	6	72.00 (X1 transcript)	otoferlin	Targets exons 1-9 of Chr. 5 locus LOC117402240 of Acipenser ruthenus reference assembly GCF_902713425.1. 100% match excluding 9-base insert. Note: on the Chr. 6 ohnolog, sequences equivalent to exons 6-10 are annotated as intronic and are missing from predicted transcripts.
Otof probe 2	synthetic gene fragment	n/a	n/a	XM_059023685.1	735-1134	5	100	otoferlin-like	6	42.25 (X1 transcript)	otoferlin	Targets exons 5-12 of Chr. 5 locus LOC117402240 of Acipenser ruthenus reference assembly GCF_902713425.2. Note: on the Chr. 6 ohnolog, sequences equivalent to exons 6-10 are annotated as intronic and are missing from predicted transcripts.
Otof probe 3	synthetic gene fragment	n/a	n/a	XM_034018415.3	651-1000	6	100	otoferlin	5	91.53	otoferlin-like
Pcp4	cloned	ACAAGTCTGCATGCACTGTTTG	GGTGGTAACGTGATGACACTGAGG	XM_034922505.2	1-616	8	98.58	calmodulin regulator protein PCP4-like	9	98.58	calmodulin regulator protein PCP4-like	Both ohnologs are equally targeted.
Rab3a	synthetic gene fragment	n/a	n/a	XM_059014117.1	83-782	47	100	ras-related protein Rab-3A	49	100	ras-related protein Rab-3A-like	Both ohnologs are equally targeted.
Slc1a3	cloned	ACAAATGCTGGTGCTGCCCCTC	GGGTGATCAGCGCCTGAAGCAA	XM_034014671.3	530-1309	2	99.28	excitatory amino acid transporter 1-like	1	98.19	excitatory amino acid transporter 1-like	3 transcript variants are available (X1-3). X1,2 shared the joint highest 'Query Cover' similarity with the probe sequence. Therefore, X1 is detailed.
Slc17a8	synthetic gene fragment	n/a	n/a	XM_034027209.3	479-1178	7	99.21	vesicular glutamate transporter 3-like	14	98.02	vesicular glutamate transporter 3-like	Riboprobe is based on a chimeric transcript. GenBank accession of the synthetic gene fragment used for its synthesis is PX310281.
Syt14	synthetic gene fragment	n/a	n/a	XM_034921569.2	1795-2544	6	100	synaptotagmin-14-like	5	94.53	synaptotagmin-14
Tulp1	cloned	AGATTGTCCACCTCGATGACGG	ACCCAAGAAGAAGGAGTCTGCC	XM_059004443.1	890-1240	29	100	tubby-related protein 1-like	30	100	tubby-related protein 1-like	Both ohnologs are equally targeted.
